# Supplementary material for: The variant Polycomb Repressor Complex 1 component PCGF1 interacts with a pluripotency sub-network that includes DPPA4, a regulator of embryogenesis
Source: Sci Rep. 2015 Dec 21;5:18388. doi: 10.1038/srep18388 (PMC4685312; doi:10.1038/srep18388)
Supplement: Supplementary Information [file srep18388-s1.xlsx]

## Sheet: Oliviero Supplementary Table S1
Supplementary Material
The variant Polycomb Repressor Complex 1 component PCGF1
interacts with a pluripotency sub-network that includes DPPA4, a
regulator of embryogenesis
Giorgio Oliviero, Nayla Munawar, Ariane Watson, Gundula Streubel,
Gwendolyn Manning, Vivian Bardwell, Adrian Bracken,
Gerard Cagney
Table S1. Proteins interacting with PCGF1 in immunoprecipitation experiments (FDR < 0.01)
Gene names	Accession	t-test P-value (Log)	t-test Difference
RYBP	>sp|Q8N488|RYBP_HUMAN	4.85769	5.38009
IBTK	>sp|Q9P2D0|IBTK_HUMAN	4.80249	6.93373
LETMD1	>sp|Q6P1Q0-7|LTMD1_HUMAN	4.68117	11.223
TRIM75	>sp|A6NK02|TRI75_HUMAN	4.59845	7.93115
DIDO1	>sp|Q9BTC0|DIDO1_HUMAN	4.5016	4.3735
PCGF1	>sp|Q9BSM1|PCGF1_HUMAN	4.19985	11.9444
PCMTD2	>sp|Q9NV79|PCMD2_HUMAN	3.8987	2.84709
NSF	>sp|P46459|NSF_HUMAN	3.65753	13.6755
ERCC8	>sp|Q13216|ERCC8_HUMAN	3.60211	6.69745
NAA50	>sp|Q9GZZ1|NAA50_HUMAN	3.56288	5.74845
USP42	>sp|Q9H9J4|UBP42_HUMAN	3.52459	8.10439
SASS6	>sp|Q6UVJ0|SAS6_HUMAN	3.36182	9.54187
FABP5	>sp|Q01469|FABP5_HUMAN	3.24533	5.20433
ERBB3	>sp|P21860|ERBB3_HUMAN	3.15831	7.62748
GPATCH8	>sp|Q9UKJ3|GPTC8_HUMAN	3.13814	3.51774
DPPA4	>sp|Q7L190|DPPA4_HUMAN	3.03904	4.62633
ZNF157	>sp|P51786|ZN157_HUMAN	3.03872	10.2799
C20orf135	>tr|Q96F95|Q96F95_HUMAN	2.97	6.71165
RNF2	>sp|Q99496|RING2_HUMAN	2.87981	4.81831
ATG13	>sp|O75143-5|ATG13_HUMAN	2.85609	7.01166
USP9X;USP9Y	>sp|Q93008|USP9X_HUMAN	2.84177	7.41025
DPPA2	>sp|Q7Z7J5|DPPA2_HUMAN	2.82018	3.95779
TXN	>sp|P10599|THIO_HUMAN	2.82009	2.26522
SPECC1	>sp|Q5M775|CYTSB_HUMAN	2.77363	2.77738
SIPA1L2	>sp|Q9P2F8|SI1L2_HUMAN	2.74519	3.85035
SMARCC2	>tr|F8VXC8|F8VXC8_HUMAN	2.74506	3.00437
TOR3A	>sp|Q9H497|TOR3A_HUMAN	2.71642	5.93108
CLIP1	>sp|P30622|CLIP1_HUMAN	2.71562	10.83
ATG101;C12orf44	>sp|Q9BSB4|ATGA1_HUMAN	2.64712	7.5633
PGAM1;PGAM2	>sp|P18669|PGAM1_HUMAN	2.59074	3.07028
SENP6	>tr|E7EQN6|E7EQN6_HUMAN	2.49877	5.85414
BCOR	>sp|Q6W2J9|BCOR_HUMAN	2.39079	7.70768
HMGA2	>tr|F5H2A4|F5H2A4_HUMAN	2.36869	3.30777
ING4	>sp|Q9UNL4|ING4_HUMAN	2.36834	3.95872
ACACB	>sp|O00763|ACACB_HUMAN	2.35887	4.67788
MRE11A	>sp|P49959|MRE11_HUMAN	2.35415	2.43088
KDM2B	>sp|Q8NHM5|KDM2B_HUMAN	2.14189	8.10182
TCEB1	>sp|Q15369|ELOC_HUMAN	2.0507	2.12653
PHC2	>sp|Q8IXK0-5|PHC2_HUMAN	2.04928	2.74274
HMGA1	>sp|P17096|HMGA1_HUMAN	2.0115	3.73583
SKP1	>sp|P63208|SKP1_HUMAN	2.00319	2.8491
EIF5A;EIF5AL1;EIF5A2	>tr|I3L504|I3L504_HUMAN	2.00072	5.26588
CHMP4B	>sp|Q9H444|CHM4B_HUMAN	1.97437	3.60099
CCAR1	>sp|Q8IX12|CCAR1_HUMAN	1.91921	2.15027
PRAM1	>sp|Q96QH2|PRAM_HUMAN	1.87504	11.6602
ELP3	>sp|Q9H9T3|ELP3_HUMAN	1.85441	3.30774
SUZ12	>sp|Q15022|SUZ12_HUMAN	1.85172	3.76938
PATZ1	>sp|Q9HBE1|PATZ1_HUMAN	1.82675	6.04442
HRG	>sp|P04196|HRG_HUMAN	1.66319	3.92223
DDB1	>sp|Q16531|DDB1_HUMAN	1.61202	7.15942
RING1	>sp|Q06587|RING1_HUMAN	1.60564	5.37701
CDK12	>sp|Q9NYV4|CDK12_HUMAN	1.53063	2.94451
RAB13;RAB15;RAB8A;RAB8B;RAB1A;RAB10	>sp|P51153|RAB13_HUMAN	1.48933	4.46503
ZGPAT	>sp|Q8N5A5|ZGPAT_HUMAN	1.48891	3.05242
PCMT1	>tr|H7BY58|H7BY58_HUMAN	1.48622	3.39063
SATB2	>sp|Q9UPW6|SATB2_HUMAN	1.48446	2.48304
POLE2	>sp|P56282|DPOE2_HUMAN	1.48108	2.79954
TP53BP1	>sp|Q12888-2|TP53B_HUMAN	1.4503	4.4323
UPF1	>sp|Q92900|RENT1_HUMAN	1.32359	4.09706
EBF1;EBF3;EBF4;EBF2	>sp|Q9UH73|COE1_HUMAN	1.27951	5.41443
USP7	>sp|Q93009|UBP7_HUMAN	1.27166	4.76232
PDCD7	>sp|Q8N8D1|PDCD7_HUMAN	1.23035	3.10035
SSBP3;SSBP2;SSBP4;SSDP4	>sp|Q9BWW4|SSBP3_HUMAN	1.19448	3.87169
PPP6C	>sp|O00743-3|PPP6_HUMAN	1.15654	2.74318
ERC1	>sp|Q8IUD2|RB6I2_HUMAN	1.13606	3.19549
PQBP1	>sp|O60828|PQBP1_HUMAN	1.13293	3.18877
NANOGP8;NANOG;NANOGP1	>sp|Q6NSW7|NANP8_HUMAN	1.10991	2.56079
SAP18	>sp|O00422|SAP18_HUMAN	1.09296	5.24551
PPP2R3A	>sp|Q06190|P2R3A_HUMAN	1.07902	2.40267
TIAL1	>sp|Q01085-2|TIAR_HUMAN	1.07456	2.68085
TCERG1	>sp|O14776|TCRG1_HUMAN	1.07052	4.72562
USP34	>sp|Q70CQ2|UBP34_HUMAN	1.05393	4.56647
MDC1	>sp|Q14676|MDC1_HUMAN	1.05307	4.11885
AKAP9	>sp|Q99996-6|AKAP9_HUMAN	1.0442	5.16137
CDAN1	>sp|Q8IWY9|CDAN1_HUMAN	1.02014	5.40852
CRBN	>sp|Q96SW2|CRBN_HUMAN	0.922686	4.61446
TUBGCP2	>sp|Q9BSJ2-4|GCP2_HUMAN	0.92264	3.72123
SRRT	>sp|Q9BXP5|SRRT_HUMAN	0.902513	2.83333
ITPR3	>sp|Q14573|ITPR3_HUMAN	0.880897	6.04426
ARID1B	>sp|Q8NFD5-3|ARI1B_HUMAN	0.847579	4.88522
BCORL1	>sp|Q5H9F3-3|BCORL_HUMAN	0.769963	3.44048
PDE4DIP	>tr|F8WAP3|F8WAP3_HUMAN	0.7217	3.8466
CARD14	>sp|Q9BXL6|CAR14_HUMAN	0.714058	3.68777
HIST1H2AG	>sp|P0C0S8|H2A1_HUMAN	0.683833	4.75918
Table S2. Antibodies used in the study
Antibodies	Company or Refence	Catalog Number	IP	Western-blot
PCGF1	Gearhart et al., 2006 [12]		10 µg	1:1000
BCOR	Gearhart et al., 2006 [12]		10 µg	1:3000
BMI1	Gearhart et al., 2006 [12]		10 µg	1:100
RNF2/Ring1b	Cell Signaling	5694	10 µg	1:1000
RYBP	Sigma	PRS2227	10 µg	1:500
EZH2	Braken et al., 2006 [16]			1:100
βactin	Sigma	A5441		1:6000
DPPA4	Abcam	ab31648	10 µg	1:1000
OCT4	Abcam	ab19857	10 µg	1:1000
NANOG	Abcam	ab21624	10 µg	1:1000
H3K27me3	Cell Signaling	9733S		1:1000
H2AK119ub1	Millipore	05-678		1:500
H2B	Millipore	07-371		1:10000
H3	Abcam	ab1791		1:5000
IgG	Sigma	P9424
Goat Anti-Mouse IgG, H&L Chain Specific Peroxidase Conjugate	Merckbi	401253		1:10000
Anti-Rabbit IgG (whole molecule)–Peroxidase antibody produced in goat	Sigma	A0545		1:10000
Table S3. Proteins interacting with DPPA4 immunoprecipitation experiments (FDR < 0.01).
Gene names	Accession	t-test P-value (Log)	t-test Difference
ACACB	>sp|O00763|ACACB_HUMAN	2.74863	5.92089
ATG101;C12orf44	>sp|Q9BSB4|ATGA1_HUMAN	1.12453	5.50611
C20orf135	>tr|Q96F95|Q96F95_HUMAN	0.706994	4.82252
C9orf131	>sp|Q5VYM1|CI131_HUMAN	1.41965	3.23446
CDAN1	>sp|Q8IWY9|CDAN1_HUMAN	0.750571	5.78444
CLIP1	>sp|P30622|CLIP1_HUMAN	3.33923	6.96518
CRBN	>sp|Q96SW2|CRBN_HUMAN	1.15702	5.72323
CUL4A	>sp|Q13619|CUL4A_HUMAN	1.00423	3.32226
DDB1	>sp|Q16531|DDB1_HUMAN	1.69388	7.69404
DPPA2	>sp|Q7Z7J5|DPPA2_HUMAN	1.42276	4.34324
DPPA4	>sp|Q7L190|DPPA4_HUMAN	5.84261	13.4379
EDF1	>sp|O60869|EDF1_HUMAN	1.031	6.07107
ERBB3	>sp|P21860|ERBB3_HUMAN	2.71472	6.51472
ERCC8	>sp|Q13216|ERCC8_HUMAN	3.59639	6.83997
FAM71B	>sp|Q8TC56|FA71B_HUMAN	3.52812	8.90139
FHL3	>sp|Q13643|FHL3_HUMAN	1.20896	3.79263
GSPT2;GSPT1	>sp|P15170-3|ERF3A_HUMAN	0.832473	4.56558
GTF3C4	>sp|Q9UKN8|TF3C4_HUMAN	1.50585	4.45543
HMGA1	>sp|P17096|HMGA1_HUMAN	1.63234	2.65843
HNRNPA1;HNRNPA1L2	>tr|F8VZ49|F8VZ49_HUMAN	1.35574	2.29089
HRG	>sp|P04196|HRG_HUMAN	0.786876	3.76499
HUWE1	>sp|Q7Z6Z7|HUWE1_HUMAN	1.55691	2.50895
IBTK	>sp|Q9P2D0|IBTK_HUMAN	4.31684	7.50991
ING4	>sp|Q9UNL4|ING4_HUMAN	3.46024	5.29937
ITPR3	>sp|Q14573|ITPR3_HUMAN	0.872909	6.34583
KIF11	>sp|P52732|KIF11_HUMAN	1.65165	5.38055
LETMD1	>sp|Q6P1Q0-7|LTMD1_HUMAN	4.48577	12.1963
MCM2	>sp|P49736|MCM2_HUMAN	1.55784	3.96359
MDC1	>sp|Q14676|MDC1_HUMAN	0.87078	3.36243
NAA50	>sp|Q9GZZ1|NAA50_HUMAN	3.15967	6.44335
NACA	>tr|E9PAV3|E9PAV3_HUMAN	1.04816	3.36192
NANOGP8;NANOG;NANOGP1	>sp|Q6NSW7|NANP8_HUMAN	3.31949	1.93522
NBN	>sp|O60934|NBN_HUMAN	0.956737	3.41988
NSF	>sp|P46459|NSF_HUMAN	3.55709	14.9539
PBRM1	>sp|Q86U86|PB1_HUMAN	1.22566	3.41889
PCGF1	>sp|Q9BSM1|PCGF1_HUMAN	2.8937	6.33147
PCLO	>sp|Q9Y6V0-5|PCLO_HUMAN	2.82081	3.9304
PCMT1	>tr|H7BY58|H7BY58_HUMAN	1.44867	3.19246
PCMTD2	>sp|Q9NV79|PCMD2_HUMAN	3.73743	4.27616
PDAP1	>sp|Q13442|HAP28_HUMAN	2.18666	7.38728
PDE6A	>sp|P16499|PDE6A_HUMAN	1.10948	5.49449
PRAM1	>sp|Q96QH2|PRAM_HUMAN	1.88118	13.7747
PTRF	>sp|Q6NZI2|PTRF_HUMAN	2.37053	4.43893
RAB13;RAB15;RAB8A;RAB8B;RAB1A;RAB10	>sp|P51153|RAB13_HUMAN	2.28448	4.93254
RBM17	>sp|Q96I25|SPF45_HUMAN	1.05545	3.86087
RSL1D1	>sp|O76021|RL1D1_HUMAN	3.66691	2.45419
SASS6	>sp|Q6UVJ0|SAS6_HUMAN	0.953626	5.00825
SCAF11	>sp|Q99590|SCAFB_HUMAN	0.825831	2.99388
SENP6	>tr|E7EQN6|E7EQN6_HUMAN	1.80022	4.52491
SH3GL1;SH3GL2	>sp|Q99961|SH3G1_HUMAN	2.31319	4.14977
SIGLEC16	>sp|A6NMB1|SIG16_HUMAN	1.41718	2.59241
SIPA1L2	>sp|Q9P2F8|SI1L2_HUMAN	2.40861	5.32853
SMARCC2	>tr|F8VXC8|F8VXC8_HUMAN	2.49979	3.10842
SPECC1	>sp|Q5M775|CYTSB_HUMAN	2.35912	2.52776
SPEN	>sp|Q96T58|MINT_HUMAN	2.16868	3.85424
SUZ12	>sp|Q15022|SUZ12_HUMAN	0.726012	3.38887
TCEB1	>sp|Q15369|ELOC_HUMAN	2.31566	2.49298
TCERG1	>sp|O14776|TCRG1_HUMAN	0.862857	3.93476
TIA1	>sp|P31483|TIA1_HUMAN	0.836602	4.55066
TMTC1	>tr|F8VTQ9|F8VTQ9_HUMAN	1.66749	2.59917
TOR3A	>sp|Q9H497|TOR3A_HUMAN	2.72177	6.66364
TP53BP1	>sp|Q12888-2|TP53B_HUMAN	2.03863	6.46645
TRIM21	>sp|P19474|RO52_HUMAN	3.63623	1.98226
TRIM75	>sp|A6NK02|TRI75_HUMAN	4.62026	10.0304
TRIP13	>sp|Q15645|PCH2_HUMAN	1.04768	3.99735
TUBGCP2	>sp|Q9BSJ2-4|GCP2_HUMAN	0.968675	4.63667
TUBGCP3	>sp|Q96CW5|GCP3_HUMAN	0.816152	3.13731
TXN	>sp|P10599|THIO_HUMAN	2.08919	2.76483
UBR5	>sp|O95071|UBR5_HUMAN	1.75362	5.84016
UPF1	>sp|Q92900|RENT1_HUMAN	1.33387	4.10986
USP34	>sp|Q70CQ2|UBP34_HUMAN	0.98656	5.33241
USP42	>sp|Q9H9J4|UBP42_HUMAN	2.32338	11.0295
USP9X;USP9Y	>sp|Q93008|USP9X_HUMAN	3.0234	8.81672
ZBTB2	>sp|Q8N680|ZBTB2_HUMAN	1.39817	2.76512
ZGPAT	>sp|Q8N5A5|ZGPAT_HUMAN	1.70981	3.5479
ZNF157	>sp|P51786|ZN157_HUMAN	3.31962	11.2333
ZNF467	>sp|Q7Z7K2|ZN467_HUMAN	4.22881	2.26363
Table S2. Proteins interacting with BCOR immunoprecipitation experiments (FDR < 0.01).	Table S2. Proteins interacting with BCOR immunoprecipitation experiments (FDR < 0.01).
Gene names	Accession	t-test P-value (Log)	t-test Difference
ACACB	>sp|O00763|ACACB_HUMAN	2.31951	4.63452
AK2	>sp|P54819|KAD2_HUMAN	2.3064	4.06739
ANGEL2	>sp|Q5VTE6|ANGE2_HUMAN	2.19534	2.41111
ATG101;C12orf44	>sp|Q9BSB4|ATGA1_HUMAN	1.07041	4.87756
BCOR	>sp|Q6W2J9|BCOR_HUMAN	3.18229	11.3051
C10orf131	>sp|A6NCD4|CJ131_HUMAN	0.681441	3.04962
CCDC101	>sp|Q96ES7|SGF29_HUMAN	4.50782	3.8177
CDK2AP1	>sp|O14519|CDKA1_HUMAN	2.81809	2.44769
CS	>sp|O75390|CISY_HUMAN	1.02441	2.72998
DDB1	>sp|Q16531|DDB1_HUMAN	1.79491	8.08256
DYNC1LI1	>sp|Q9Y6G9|DC1L1_HUMAN	2.49367	2.01284
EIF3D	>sp|O15371|EIF3D_HUMAN	2.91751	2.7225
EIF5A;EIF5AL1;EIF5A2	>tr|I3L504|I3L504_HUMAN	3.02209	5.10497
ERCC8	>sp|Q13216|ERCC8_HUMAN	4.49024	6.09926
HNRNPA1;HNRNPA1L2	>tr|F8VZ49|F8VZ49_HUMAN	1.76859	2.19531
IBTK	>sp|Q9P2D0|IBTK_HUMAN	0.736768	3.97817
IDH3G	>sp|P51553|IDH3G_HUMAN	0.519002	3.89969
ING4	>sp|Q9UNL4|ING4_HUMAN	1.01473	3.49385
KDELR2	>sp|P33947|ERD22_HUMAN	0.708785	1.56304
KDM2B	>sp|Q8NHM5|KDM2B_HUMAN	2.55443	10.1161
LETMD1	>sp|Q6P1Q0-7|LTMD1_HUMAN	2.75704	9.63386
NAA50	>sp|Q9GZZ1|NAA50_HUMAN	4.00405	6.91433
NANOGP8;NANOG;NANOGP1	>sp|Q6NSW7|NANP8_HUMAN	3.6755	3.42742
NAP1L4b;NAP1L4	>tr|F5HFY4|F5HFY4_HUMAN	1.50315	1.79707
NCAPD2	>sp|Q15021|CND1_HUMAN	3.74925	2.57691
NSF	>sp|P46459|NSF_HUMAN	3.05642	12.6767
OTX2;OTX1	>sp|P32243-2|OTX2_HUMAN	1.33355	3.54362
PCGF1	>sp|Q9BSM1|PCGF1_HUMAN	4.3353	12.4842
PCGF2	>sp|P35227|PCGF2_HUMAN	1.76601	2.52574
PCMT1	>tr|H7BY58|H7BY58_HUMAN	1.58317	3.82292
PQBP1	>sp|O60828|PQBP1_HUMAN	1.31305	2.7015
PRCP	>sp|P42785-2|PCP_HUMAN	0.928596	2.27873
RBBP7	>tr|C9JAJ9|C9JAJ9_HUMAN	1.3143	3.09594
RING1	>sp|Q06587|RING1_HUMAN	1.11391	4.94066
RNF2	>sp|Q99496|RING2_HUMAN	7.59912	6.3011
RYBP	>sp|Q8N488|RYBP_HUMAN	4.17578	7.24295
SALL1	>sp|Q9NSC2|SALL1_HUMAN	0.982299	2.98788
SATB2	>sp|Q9UPW6|SATB2_HUMAN	1.12279	4.18527
SCAF11	>sp|Q99590|SCAFB_HUMAN	2.1719	4.40211
SENP2	>sp|Q9HC62|SENP2_HUMAN	1.52711	1.79004
SENP6	>tr|E7EQN6|E7EQN6_HUMAN	2.61926	4.17761
SKP1	>sp|P63208|SKP1_HUMAN	5.79426	4.07415
SMC4	>sp|Q9NTJ3|SMC4_HUMAN	1.37117	1.81462
TCEB1	>sp|Q15369|ELOC_HUMAN	2.47762	2.61866
TCP1	>sp|P17987|TCPA_HUMAN	1.05793	1.78166
TIA1	>sp|P31483|TIA1_HUMAN	0.821965	4.28282
TKT	>sp|P29401-2|TKT_HUMAN	1.42656	2.402
TMTC1	>tr|F8VTQ9|F8VTQ9_HUMAN	0.976692	2.98033
TRIM75	>sp|A6NK02|TRI75_HUMAN	4.76837	9.75788
TRPM1;TRPM3	>sp|Q7Z4N2-5|TRPM1_HUMAN	3.26145	8.454
USP42	>sp|Q9H9J4|UBP42_HUMAN	0.782995	4.93876
USP7	>sp|Q93009|UBP7_HUMAN	2.27088	9.00796
YAF2	>sp|Q8IY57|YAF2_HUMAN	1.99611	4.93142
Table	Table S2. Proteins interacting with NANOG immunoprecipitation experiments (FDR < 0.01).
Gene names	Accession	t-test P-value (Log)	t-test Difference
ACACB	>sp|O00763|ACACB_HUMAN	2.5951	5.39108
ACOT9	>sp|Q9Y305-4|ACOT9_HUMAN	1.65792	2.63815
AKAP8L	>sp|Q9ULX6|AKP8L_HUMAN	2.7164	2.56909
AKAP9	>sp|Q99996-6|AKAP9_HUMAN	0.725616	2.56392
ALYREF	>tr|E9PB61|E9PB61_HUMAN	3.33629	1.492
AMZ2	>sp|Q86W34|AMZ2_HUMAN	3.89161	4.53682
ANAPC4	>tr|E9PCR4|E9PCR4_HUMAN	1.53917	2.39497
ANGEL2	>sp|Q5VTE6|ANGE2_HUMAN	3.16847	6.12742
ARGLU1	>sp|Q9NWB6|ARGL1_HUMAN	2.55036	1.7243
ARID1B	>sp|Q8NFD5-3|ARI1B_HUMAN	2.61747	6.43191
ARID3A	>sp|Q99856|ARI3A_HUMAN	2.46975	2.74558
ARID3B	>sp|Q8IVW6|ARI3B_HUMAN	2.77983	2.61992
BAG2	>sp|O95816|BAG2_HUMAN	3.60003	7.30931
BCAR2;TRERF1	>tr|Q05GC8|Q05GC8_HUMAN	0.645425	2.70044
BCLAF1	>sp|Q9NYF8|BCLF1_HUMAN	3.10461	1.6836
BMI1	>tr|R4GMX3|R4GMX3_HUMAN	1.5694	3.70763
C12orf35	>sp|Q9HCM1|K1551_HUMAN	3.65126	6.83296
C15orf44	>tr|B4DJL6|B4DJL6_HUMAN	3.03692	7.26067
C16orf80	>sp|Q9Y6A4|CP080_HUMAN	3.27071	3.13129
C20orf135	>tr|Q96F95|Q96F95_HUMAN	2.27042	6.03478
C22orf28	>sp|Q9Y3I0|RTCB_HUMAN	3.25717	2.90319
CBX2	>sp|Q14781|CBX2_HUMAN	1.56283	4.59054
CCDC86	>sp|Q9H6F5|CCD86_HUMAN	3.41713	5.37549
CDAN1	>sp|Q8IWY9|CDAN1_HUMAN	1.43238	5.55783
CDC73	>sp|Q6P1J9|CDC73_HUMAN	1.80427	2.0892
CDK2AP1	>sp|O14519|CDKA1_HUMAN	3.82656	4.52046
CECR2	>sp|Q9BXF3|CECR2_HUMAN	2.15836	3.60552
CECR5	>sp|Q9BXW7|CECR5_HUMAN	1.4645	4.57532
CENPF	>sp|P49454|CENPF_HUMAN	1.48839	3.61947
CFL2	>sp|Q9Y281|COF2_HUMAN	2.11139	3.0534
CHERP	>sp|Q8IWX8|CHERP_HUMAN	3.10866	2.60655
CIRBP	>sp|Q14011|CIRBP_HUMAN	1.7729	2.4215
CLIP1	>sp|P30622|CLIP1_HUMAN	0.777415	3.82821
COX5A	>tr|H3BNX8|H3BNX8_HUMAN	2.13093	2.62963
CRBN	>sp|Q96SW2|CRBN_HUMAN	1.26969	5.8154
CSNK2A1;hCG_21984	>sp|P68400|CSK21_HUMAN	2.05203	1.87815
CUL4A	>sp|Q13619|CUL4A_HUMAN	4.03976	5.55135
DDB1	>sp|Q16531|DDB1_HUMAN	1.6944	7.5346
DDX20	>sp|Q9UHI6|DDX20_HUMAN	1.1997	1.90993
DDX24	>sp|Q9GZR7|DDX24_HUMAN	2.10556	2.39328
DHCR24	>sp|Q15392|DHC24_HUMAN	1.37102	2.22718
DKFZP586J0619;INTS1	>tr|A4D212|A4D212_HUMAN	3.40533	3.43322
DNAJA3	>sp|Q96EY1|DNJA3_HUMAN	4.51272	1.98047
DNTTIP1	>sp|Q9H147|TDIF1_HUMAN	4.01424	7.69729
DPY30	>sp|Q9C005|DPY30_HUMAN	1.72098	3.68671
ECM29	>tr|J3KN16|J3KN16_HUMAN	1.43669	2.5755
EDF1	>sp|O60869|EDF1_HUMAN	6.40548	8.59409
EIF3D	>sp|O15371|EIF3D_HUMAN	3.10102	3.01744
EIF5A;EIF5AL1;EIF5A2	>tr|I3L504|I3L504_HUMAN	1.4771	2.551
ELP3	>sp|Q9H9T3|ELP3_HUMAN	3.27063	2.45189
EMG1	>sp|Q92979|NEP1_HUMAN	2.36978	2.38105
EP400	>sp|Q96L91|EP400_HUMAN	0.7583	3.16244
ERBB3	>sp|P21860|ERBB3_HUMAN	2.95276	6.58588
ERC1	>sp|Q8IUD2|RB6I2_HUMAN	1.04872	3.07712
ERCC8	>sp|Q13216|ERCC8_HUMAN	5.05561	6.42355
EXOSC10	>sp|Q01780|EXOSX_HUMAN	4.2441	2.47423
FAM60A	>sp|Q9NP50|FA60A_HUMAN	3.04413	1.75625
FBXO11	>sp|Q86XK2-5|FBX11_HUMAN	0.79855	2.54336
GANAB	>sp|Q14697-2|GANAB_HUMAN	1.76703	3.15273
GLT25D1	>sp|Q8NBJ5|GT251_HUMAN	3.87296	4.80623
GPATCH8	>sp|Q9UKJ3|GPTC8_HUMAN	2.14713	2.0006
GPS2	>sp|Q13227|GPS2_HUMAN	3.27186	4.46794
GSG2	>sp|Q8TF76|HASP_HUMAN	2.58535	3.45635
GTF3C3	>sp|Q9Y5Q9|TF3C3_HUMAN	4.75679	3.39329
GTF3C4	>sp|Q9UKN8|TF3C4_HUMAN	1.10503	3.40731
HDX	>sp|Q7Z353|HDX_HUMAN	3.52895	6.87069
HIST2H3A;HIST3H3;H3F3A	>sp|Q71DI3|H32_HUMAN	3.10874	2.25541
HLTF	>sp|Q14527|HLTF_HUMAN	3.2752	5.13737
HMGA1	>sp|P17096|HMGA1_HUMAN	1.69649	2.77943
HNRNPH2	>sp|P55795|HNRH2_HUMAN	1.91453	1.93283
HNRNPUL2;hCG_2044799	>sp|Q1KMD3|HNRL2_HUMAN	1.84956	1.7831
HNRPDL	>sp|O14979|HNRDL_HUMAN	3.00812	1.82128
HRG	>sp|P04196|HRG_HUMAN	5.48615	4.90271
HSPA8	>sp|P11142|HSP7C_HUMAN	4.3927	2.92596
HSPA9	>sp|P38646|GRP75_HUMAN	5.81876	2.69648
HUWE1	>sp|Q7Z6Z7|HUWE1_HUMAN	2.17634	3.2948
IBTK	>sp|Q9P2D0|IBTK_HUMAN	3.1873	6.14541
ILF2	>sp|Q12905|ILF2_HUMAN	3.32479	1.87362
ING1	>sp|Q9UK53|ING1_HUMAN	3.3464	2.89824
ING2	>sp|Q9H160|ING2_HUMAN	1.97811	1.6614
IPO8	>sp|O15397|IPO8_HUMAN	2.00986	2.74155
ITPR3	>sp|Q14573|ITPR3_HUMAN	3.95784	10.0083
JARID2	>sp|Q92833|JARD2_HUMAN	0.906775	2.69029
KDM2B	>sp|Q8NHM5|KDM2B_HUMAN	0.657126	3.24304
KHSRP	>sp|Q92945|FUBP2_HUMAN	1.80394	2.99657
KIAA1967	>sp|Q8N163|CCAR2_HUMAN	1.74763	4.0167
KIF20B	>sp|Q96Q89|KI20B_HUMAN	2.69306	1.94272
LEMD3	>sp|Q9Y2U8|MAN1_HUMAN	1.09934	4.23815
LETMD1	>sp|Q6P1Q0-7|LTMD1_HUMAN	0.634191	6.83799
LUC7L	>sp|Q9NQ29|LUC7L_HUMAN	2.58426	1.91923
MAGED1	>sp|Q9Y5V3-2|MAGD1_HUMAN	1.60906	4.40195
MBD3	>sp|O95983|MBD3_HUMAN	5.47216	3.97739
MCCC2	>sp|Q9HCC0|MCCB_HUMAN	2.08752	2.02872
MCM2	>sp|P49736|MCM2_HUMAN	2.59029	4.4701
MLF2	>sp|Q15773|MLF2_HUMAN	4.85907	3.99863
MRE11A	>sp|P49959|MRE11_HUMAN	3.31376	3.72161
MRPL37	>tr|S4R369|S4R369_HUMAN	2.82146	2.8906
MRPL49	>sp|Q13405|RM49_HUMAN	1.288	3.06968
MRPL9	>sp|Q9BYD2|RM09_HUMAN	4.51755	4.19194
MRPS31	>sp|Q92665|RT31_HUMAN	1.88487	2.42319
MRPS35	>sp|P82673|RT35_HUMAN	3.09966	2.29499
MRPS6	>sp|P82932|RT06_HUMAN	3.05254	3.0338
MRPS7	>tr|J3QLS3|J3QLS3_HUMAN	1.24975	5.89698
MTA1	>sp|Q13330|MTA1_HUMAN	4.22758	2.98124
MTA2;DKFZp686F2281	>sp|O94776|MTA2_HUMAN	3.07984	2.05047
MTA3	>sp|Q9BTC8|MTA3_HUMAN	4.43868	2.71488
MUC16	>sp|Q8WXI7|MUC16_HUMAN	0.554425	3.95822
MUTYH	>tr|E5KP25|E5KP25_HUMAN	3.79388	6.85603
NAA50	>sp|Q9GZZ1|NAA50_HUMAN	4.44538	6.60497
NANOGP8;NANOG;NANOGP1	>sp|Q6NSW7|NANP8_HUMAN	7.60704	13.114
NBN	>sp|O60934|NBN_HUMAN	1.82843	3.56433
NCAPD2	>sp|Q15021|CND1_HUMAN	3.64452	2.19722
NCAPD3	>sp|P42695|CNDD3_HUMAN	0.951396	2.6922
NCOR2	>sp|Q9Y618|NCOR2_HUMAN	2.69794	4.37281
NDUFS3	>sp|O75489|NDUS3_HUMAN	1.39346	3.18449
NOP58	>sp|Q9Y2X3|NOP58_HUMAN	2.62679	3.46102
NSF	>sp|P46459|NSF_HUMAN	3.55954	13.5136
OTX2;OTX1	>sp|P32243-2|OTX2_HUMAN	2.16745	6.37979
PAPD4	>sp|Q6PIY7|GLD2_HUMAN	1.98388	2.87301
PAXIP1	>sp|Q6ZW49|PAXI1_HUMAN	3.12439	4.48616
PBRM1	>sp|Q86U86|PB1_HUMAN	0.87777	2.61872
PCDH15	>tr|A2A3E7|A2A3E7_HUMAN	0.535943	4.14443
PCGF1	>sp|Q9BSM1|PCGF1_HUMAN	1.19814	2.81663
PCGF2	>sp|P35227|PCGF2_HUMAN	2.43532	3.71999
PCMT1	>tr|H7BY58|H7BY58_HUMAN	1.32108	2.89301
PCMTD1	>sp|Q96MG8|PCMD1_HUMAN	4.73995	4.82768
PCMTD2	>sp|Q9NV79|PCMD2_HUMAN	4.79199	3.32696
PDCD7	>sp|Q8N8D1|PDCD7_HUMAN	2.97412	3.527
PDE4DIP	>tr|F8WAP3|F8WAP3_HUMAN	3.90233	7.17625
PDE6A	>sp|P16499|PDE6A_HUMAN	3.15424	6.13859
PDPR	>sp|Q8NCN5|PDPR_HUMAN	3.05285	2.39679
PEG10	>sp|Q86TG7|PEG10_HUMAN	5.87424	6.57544
PHB2	>tr|J3KPX7|J3KPX7_HUMAN	2.31066	4.37159
PHC1	>sp|P78364|PHC1_HUMAN	2.47471	4.30352
PPOX	>sp|P50336|PPOX_HUMAN	2.51949	1.79871
PPP2R3A	>sp|Q06190|P2R3A_HUMAN	4.21881	5.74032
PPP2R5E	>sp|Q16537|2A5E_HUMAN	1.16375	2.06639
PRAM1	>sp|Q96QH2|PRAM_HUMAN	3.97082	15.377
PRC1	>sp|O43663|PRC1_HUMAN	1.71505	1.75423
PRDM14	>sp|Q9GZV8|PRD14_HUMAN	2.48268	3.89153
PRPF38B	>sp|Q5VTL8|PR38B_HUMAN	3.35313	1.64244
PSMD2	>sp|Q13200|PSMD2_HUMAN	5.41848	1.51631
PTCD3	>sp|Q96EY7|PTCD3_HUMAN	2.03401	2.06651
PTPN12	>sp|Q05209|PTN12_HUMAN	1.87032	3.04708
RAB13;RAB15;RAB8A;RAB8B;RAB1A;RAB10	>sp|P51153|RAB13_HUMAN	2.64841	5.44069
RAD23B	>sp|P54727|RD23B_HUMAN	2.7425	3.22787
RAD52	>sp|P43351|RAD52_HUMAN	0.858837	3.08233
RB1CC1	>sp|Q8TDY2|RBCC1_HUMAN	4.09931	5.57862
RBBP5	>sp|Q15291|RBBP5_HUMAN	3.35857	2.05004
RBBP7	>tr|C9JAJ9|C9JAJ9_HUMAN	1.81919	4.34787
RBM17	>sp|Q96I25|SPF45_HUMAN	3.17307	5.26788
RBM4;RBM4B	>sp|Q9BWF3|RBM4_HUMAN	4.57392	2.20814
RNF2	>sp|Q99496|RING2_HUMAN	3.22772	1.547
RP11-631M21.2	>tr|Q5SQY0|Q5SQY0_HUMAN	0.621501	4.39415
RPE	>sp|Q96AT9-2|RPE_HUMAN	2.2561	5.58806
RPL22L1	>tr|H0Y8C2|H0Y8C2_HUMAN	3.49562	2.4847
RPL38	>sp|P63173|RL38_HUMAN	2.75947	1.82843
RRP12	>sp|Q5JTH9|RRP12_HUMAN	1.96026	2.45906
RUNX3	>sp|Q13761-2|RUNX3_HUMAN	2.0547	4.29711
SALL1	>sp|Q9NSC2|SALL1_HUMAN	2.08696	6.96355
SALL2	>sp|Q9Y467|SALL2_HUMAN	5.00376	3.58529
SALL3	>sp|Q9BXA9|SALL3_HUMAN	0.993186	3.20093
SALL4	>sp|Q9UJQ4|SALL4_HUMAN	4.63806	2.94247
SAMD4B	>sp|Q5PRF9|SMAG2_HUMAN	3.69455	8.02723
SAP130	>sp|Q9H0E3-3|SP130_HUMAN	1.22963	2.10803
SASS6	>sp|Q6UVJ0|SAS6_HUMAN	1.00216	4.93562
SATB2	>sp|Q9UPW6|SATB2_HUMAN	4.50761	9.97786
SCAF11	>sp|Q99590|SCAFB_HUMAN	2.13806	4.27976
SIN3A	>sp|Q96ST3|SIN3A_HUMAN	3.67814	3.20346
SIPA1L2	>sp|Q9P2F8|SI1L2_HUMAN	4.34022	5.34361
SMAD4	>sp|Q13485|SMAD4_HUMAN	2.80946	3.22313
SMARCA1	>sp|P28370|SMCA1_HUMAN	1.11054	2.74224
SMC3	>sp|Q9UQE7|SMC3_HUMAN	1.48763	2.00351
SNRPB;SNRPN	>sp|P14678-3|RSMB_HUMAN	3.14553	1.53414
SOX2;SOX3;SOX1	>sp|P48431|SOX2_HUMAN	5.21772	6.0911
SOX21	>sp|Q9Y651|SOX21_HUMAN	1.79825	3.85898
SPECC1	>sp|Q5M775|CYTSB_HUMAN	1.22554	1.82611
SPOP	>sp|O43791|SPOP_HUMAN	2.32843	6.29507
SSBP3;SSBP2;SSBP4;SSDP4	>sp|Q9BWW4|SSBP3_HUMAN	3.65392	6.17193
SUGP1	>sp|Q8IWZ8|SUGP1_HUMAN	2.22464	5.16561
SUPT16H	>sp|Q9Y5B9|SP16H_HUMAN	1.97371	3.76588
SUZ12	>sp|Q15022|SUZ12_HUMAN	2.02162	3.65676
SYF2	>sp|O95926|SYF2_HUMAN	2.66292	2.70394
TBL1X;TBL1Y	>sp|O60907|TBL1X_HUMAN	1.92375	6.35325
TCEB1	>sp|Q15369|ELOC_HUMAN	1.8712	1.86722
TCF20	>sp|Q9UGU0|TCF20_HUMAN	3.52182	4.95926
TCF4;TCF12	>tr|E9PH57|E9PH57_HUMAN	4.48031	6.07286
TCF7L1;TCF7L2;LEF1	>sp|Q9HCS4|TF7L1_HUMAN	3.3281	7.036
TEAD2;TEAD3;TEAD4;TEAD1	>tr|M0R1T9|M0R1T9_HUMAN	2.9507	4.49611
TFB2M	>sp|Q9H5Q4|TFB2M_HUMAN	4.74261	3.51435
TIA1	>sp|P31483|TIA1_HUMAN	0.974351	5.01688
TIAL1	>sp|Q01085-2|TIAR_HUMAN	3.52171	4.76345
TOR3A	>sp|Q9H497|TOR3A_HUMAN	0.958105	4.33545
TP53BP1	>sp|Q12888-2|TP53B_HUMAN	1.3281	4.36342
TPI1	>sp|P60174|TPIS_HUMAN	1.08253	1.96916
TPP2	>tr|Q5VZU9|Q5VZU9_HUMAN	1.03504	4.83709
TRAPPC5	>sp|Q8IUR0|TPPC5_HUMAN	2.97712	2.9505
TRIM21	>sp|P19474|RO52_HUMAN	5.4435	3.54622
TRIM24	>sp|O15164|TIF1A_HUMAN	2.30876	3.62911
TRIM33	>sp|Q9UPN9|TRI33_HUMAN	2.84002	3.64403
TRIM75	>sp|A6NK02|TRI75_HUMAN	5.80767	9.30183
TRMT6	>sp|Q9UJA5|TRM6_HUMAN	3.72072	8.93854
TRMT61A	>sp|Q96FX7|TRM61_HUMAN	4.49178	9.27246
TRPM1;TRPM3	>sp|Q7Z4N2-5|TRPM1_HUMAN	3.20261	8.44604
TUBA1A	>sp|Q71U36|TBA1A_HUMAN	5.1778	3.19098
TUBB	>sp|P07437|TBB5_HUMAN	3.24858	1.86074
TUBGCP3	>sp|Q96CW5|GCP3_HUMAN	1.57335	4.57838
TWF2	>sp|Q6IBS0|TWF2_HUMAN	1.71429	3.7168
TXN	>sp|P10599|THIO_HUMAN	2.30456	2.70113
TXNL4A	>sp|P83876|TXN4A_HUMAN	3.02749	4.50588
USP34	>sp|Q70CQ2|UBP34_HUMAN	4.77774	6.57208
USP42	>sp|Q9H9J4|UBP42_HUMAN	3.15634	7.63377
USP7	>sp|Q93009|UBP7_HUMAN	0.81423	2.96904
USP9X;USP9Y	>sp|Q93008|USP9X_HUMAN	3.34971	7.6336
VRTN	>sp|Q9H8Y1|VRTN_HUMAN	3.92048	2.90482
WT1	>sp|P19544-7|WT1_HUMAN	1.65305	4.14371
XRCC5	>sp|P13010|XRCC5_HUMAN	4.48486	1.85963
YEATS2	>sp|Q9ULM3|YETS2_HUMAN	3.91493	2.63333
ZCCHC3	>sp|Q9NUD5|ZCHC3_HUMAN	0.919606	2.21298
ZGPAT	>sp|Q8N5A5|ZGPAT_HUMAN	1.6152	3.1155
ZIC2	>sp|O95409|ZIC2_HUMAN	5.94729	7.35148
ZIC3	>sp|O60481|ZIC3_HUMAN	2.50447	5.6941
ZMIZ1;ZMIZ2	>sp|Q9ULJ6|ZMIZ1_HUMAN	4.08749	5.66983
ZNF157	>sp|P51786|ZN157_HUMAN	3.12596	9.83834
ZNF281	>sp|Q9Y2X9|ZN281_HUMAN	3.4895	2.91002
ZNF467	>sp|Q7Z7K2|ZN467_HUMAN	2.21061	3.23896
ZNF524	>sp|Q96C55|ZN524_HUMAN	1.01305	2.49337
ZNF609	>sp|O15014|ZN609_HUMAN	2.65087	5.14681
ZNF865	>sp|P0CJ78|ZN865_HUMAN	1.59637	3.18372
Table	Table S2. Proteins interacting with OCT4 immunoprecipitation experiments (FDR < 0.01).
Gene names	Accession	t-test P-value (Log)	t-test Difference
ABCF1	>sp|Q8NE71|ABCF1_HUMAN	2.7333	5.17651
ACACB	>sp|O00763|ACACB_HUMAN	2.46663	5.42346
ACOT9	>sp|Q9Y305-4|ACOT9_HUMAN	1.77833	3.05926
ANAPC4	>tr|E9PCR4|E9PCR4_HUMAN	1.38562	2.11965
ANGEL2	>sp|Q5VTE6|ANGE2_HUMAN	1.91277	3.1595
AP3D1	>sp|O14617-5|AP3D1_HUMAN	3.16201	2.93431
API5	>sp|Q9BZZ5|API5_HUMAN	3.10091	1.59446
ARID1B	>sp|Q8NFD5-3|ARI1B_HUMAN	4.77225	6.82564
ARMCX1	>sp|Q9P291|ARMX1_HUMAN	4.28906	4.71614
ATG101;C12orf44	>sp|Q9BSB4|ATGA1_HUMAN	2.5512	6.56568
ATP5A1	>sp|P25705|ATPA_HUMAN	3.61295	1.59772
ATR	>sp|Q13535|ATR_HUMAN	1.70263	2.10786
BAG2	>sp|O95816|BAG2_HUMAN	2.04657	2.58319
BAG6;BAT3	>sp|P46379-3|BAG6_HUMAN	2.76729	3.18507
BPTF	>sp|Q12830|BPTF_HUMAN	1.01511	2.00233
BRDT;BRD4;BRD3	>sp|Q58F21-2|BRDT_HUMAN	0.991727	2.03485
C10orf131	>sp|A6NCD4|CJ131_HUMAN	2.37316	6.49426
C14orf93	>sp|Q9H972|CN093_HUMAN	3.14922	4.29186
C15orf44	>tr|B4DJL6|B4DJL6_HUMAN	0.534941	3.8537
C19orf53	>sp|Q9UNZ5|L10K_HUMAN	2.50532	4.15086
C22orf28	>sp|Q9Y3I0|RTCB_HUMAN	2.16439	2.21207
CAD	>sp|P27708|PYR1_HUMAN	6.83901	2.96741
CBX2	>sp|Q14781|CBX2_HUMAN	0.927926	2.1375
CDAN1	>sp|Q8IWY9|CDAN1_HUMAN	1.0681	4.40311
CDC5L	>sp|Q99459|CDC5L_HUMAN	1.4345	2.00094
CDK2AP1	>sp|O14519|CDKA1_HUMAN	3.13447	3.18809
CECR5	>sp|Q9BXW7|CECR5_HUMAN	1.34223	3.34177
CHD7	>sp|Q9P2D1|CHD7_HUMAN	3.36141	1.78418
CLIP1	>sp|P30622|CLIP1_HUMAN	3.67408	8.55428
COPA	>sp|P53621-2|COPA_HUMAN	1.117	2.18617
COPB1	>sp|P53618|COPB_HUMAN	3.28993	2.36581
COPG1	>sp|Q9Y678|COPG1_HUMAN	1.5629	4.04139
COX5A	>tr|H3BNX8|H3BNX8_HUMAN	2.73784	3.77724
CRBN	>sp|Q96SW2|CRBN_HUMAN	1.18432	5.41552
CUL4A	>sp|Q13619|CUL4A_HUMAN	3.77762	5.26935
DDB1	>sp|Q16531|DDB1_HUMAN	1.62724	7.18065
DDX20	>sp|Q9UHI6|DDX20_HUMAN	1.87279	3.77531
DDX24	>sp|Q9GZR7|DDX24_HUMAN	2.45983	2.94523
DDX28	>sp|Q9NUL7|DDX28_HUMAN	0.94582	2.16944
DDX47	>sp|Q9H0S4|DDX47_HUMAN	2.3807	3.79046
DEK	>sp|P35659|DEK_HUMAN	4.13695	3.6012
DHCR24	>sp|Q15392|DHC24_HUMAN	1.16306	2.00256
DHX29	>sp|Q7Z478|DHX29_HUMAN	2.20887	7.11377
DKFZP586J0619;INTS1	>tr|A4D212|A4D212_HUMAN	3.18171	3.19979
DNAAF2	>sp|Q9NVR5|KTU_HUMAN	2.67018	8.64505
DNAJA2	>sp|O60884|DNJA2_HUMAN	2.43969	1.85132
DNAJA3	>sp|Q96EY1|DNJA3_HUMAN	3.94402	2.71655
DPPA4	>sp|Q7L190|DPPA4_HUMAN	2.57629	5.49782
DPY30	>sp|Q9C005|DPY30_HUMAN	1.19385	2.29978
DYNC1LI1	>sp|Q9Y6G9|DC1L1_HUMAN	3.10564	2.96972
EBF1;EBF3;EBF4;EBF2	>sp|Q9UH73|COE1_HUMAN	1.00392	3.46
ECM29	>tr|J3KN16|J3KN16_HUMAN	1.91764	3.81319
EIF3D	>sp|O15371|EIF3D_HUMAN	3.77422	4.66366
ELP3	>sp|Q9H9T3|ELP3_HUMAN	3.18169	3.04438
EMG1	>sp|Q92979|NEP1_HUMAN	2.25202	4.56175
EP400	>sp|Q96L91|EP400_HUMAN	0.626765	2.63577
ERBB3	>sp|P21860|ERBB3_HUMAN	2.8571	6.36038
ERC1	>sp|Q8IUD2|RB6I2_HUMAN	0.770092	2.61276
ERCC8	>sp|Q13216|ERCC8_HUMAN	5.34975	6.43479
EXOSC10	>sp|Q01780|EXOSX_HUMAN	3.29469	1.63355
FABP5	>sp|Q01469|FABP5_HUMAN	3.32898	4.66933
FAM60A	>sp|Q9NP50|FA60A_HUMAN	2.38349	2.21585
FAM71B	>sp|Q8TC56|FA71B_HUMAN	1.3736	7.11223
FANCD2	>sp|Q9BXW9|FACD2_HUMAN	2.0167	2.9292
FANCI	>sp|Q9NVI1|FANCI_HUMAN	4.37235	3.87593
FASTKD5	>sp|Q7L8L6|FAKD5_HUMAN	2.31236	2.84768
FECH	>sp|P22830-2|HEMH_HUMAN	1.44883	1.83562
GANAB	>sp|Q14697-2|GANAB_HUMAN	2.15935	3.8362
GCN1L1	>sp|Q92616|GCN1L_HUMAN	2.49328	2.138
GLT25D1	>sp|Q8NBJ5|GT251_HUMAN	3.69558	4.51455
GLUD1	>sp|P00367|DHE3_HUMAN	2.46709	1.86423
GTF3C2	>sp|Q8WUA4|TF3C2_HUMAN	1.08378	3.37327
GTF3C3	>sp|Q9Y5Q9|TF3C3_HUMAN	1.5327	2.15573
GTF3C4	>sp|Q9UKN8|TF3C4_HUMAN	1.56802	4.70761
HADHA	>sp|P40939|ECHA_HUMAN	1.24504	3.45543
HAL	>sp|P42357|HUTH_HUMAN	2.2588	3.65576
HIST1H1B	>sp|P16401|H15_HUMAN	1.68755	2.0207
HIST1H1D;HIST1H1E;HIST1H1C	>sp|P16402|H13_HUMAN	4.4481	2.0468
HIST2H3A;HIST3H3;H3F3A	>sp|Q71DI3|H32_HUMAN	2.7119	1.86925
HLTF	>sp|Q14527|HLTF_HUMAN	2.9029	4.38392
HMGA1	>sp|P17096|HMGA1_HUMAN	2.55224	5.03836
HMGA2	>tr|F5H2A4|F5H2A4_HUMAN	3.04886	3.99423
HRG	>sp|P04196|HRG_HUMAN	5.0554	5.81612
HSPA8	>sp|P11142|HSP7C_HUMAN	3.7267	1.9735
HSPA9	>sp|P38646|GRP75_HUMAN	3.88465	1.45717
HUWE1	>sp|Q7Z6Z7|HUWE1_HUMAN	2.40898	3.95975
IBTK	>sp|Q9P2D0|IBTK_HUMAN	3.90452	5.7851
IDH3G	>sp|P51553|IDH3G_HUMAN	0.466734	3.55709
ILF2	>sp|Q12905|ILF2_HUMAN	3.04738	1.51426
INO80	>sp|Q9ULG1|INO80_HUMAN	1.24279	3.13748
IPO8	>sp|O15397|IPO8_HUMAN	2.00912	2.73991
ITM2B	>sp|Q9Y287|ITM2B_HUMAN	2.27989	2.54615
ITPR3	>sp|Q14573|ITPR3_HUMAN	3.83435	9.65313
JARID2	>sp|Q92833|JARD2_HUMAN	1.28041	5.21415
KAT7	>sp|O95251|KAT7_HUMAN	1.38831	2.57107
KCMF1	>sp|Q9P0J7|KCMF1_HUMAN	2.12029	3.20625
KDELR2	>sp|P33947|ERD22_HUMAN	1.40851	3.77809
KDM2B	>sp|Q8NHM5|KDM2B_HUMAN	0.998405	3.2842
KIAA0391	>sp|O15091|MRRP3_HUMAN	4.29078	3.04758
KIAA1967	>sp|Q8N163|CCAR2_HUMAN	2.17982	5.15487
KPNA2	>sp|P52292|IMA1_HUMAN	1.84542	2.91337
KPNA6;KPNA5	>tr|F5GYL8|F5GYL8_HUMAN	1.39013	2.9164
KPNB1	>sp|Q14974|IMB1_HUMAN	1.17606	2.46858
L2HGDH	>sp|Q9H9P8|L2HDH_HUMAN	5.37336	2.53082
LEMD3	>sp|Q9Y2U8|MAN1_HUMAN	3.35903	5.90018
LEPRE1	>sp|Q32P28-3|P3H1_HUMAN	4.0388	3.20117
LETMD1	>sp|Q6P1Q0-7|LTMD1_HUMAN	2.086	8.45634
LRRC41	>sp|Q15345|LRC41_HUMAN	1.07383	2.32811
LSM14B	>sp|Q9BX40|LS14B_HUMAN	1.65144	4.17393
MAP7D1	>sp|Q3KQU3|MA7D1_HUMAN	1.3031	1.84927
MAX	>sp|P61244|MAX_HUMAN	1.38052	2.17097
MBD3	>sp|O95983|MBD3_HUMAN	2.21105	2.23478
MCCC2	>sp|Q9HCC0|MCCB_HUMAN	2.45242	3.15039
MLF2	>sp|Q15773|MLF2_HUMAN	3.07036	1.70624
MRE11A	>sp|P49959|MRE11_HUMAN	0.982455	2.31661
MRPL17	>sp|Q9NRX2|RM17_HUMAN	1.86422	2.2904
MRPL23	>tr|A8MYK1|A8MYK1_HUMAN	0.829457	2.40606
MRPL47	>sp|Q9HD33|RM47_HUMAN	3.03773	2.04521
MRPL9	>sp|Q9BYD2|RM09_HUMAN	7.39356	4.66158
MRPS10	>sp|P82664|RT10_HUMAN	2.46677	3.76168
MRPS15	>sp|P82914|RT15_HUMAN	2.27385	3.76375
MRPS22	>sp|P82650|RT22_HUMAN	1.06149	2.04693
MRPS34	>tr|C9JJ19|C9JJ19_HUMAN	3.80707	3.0823
MRPS35	>sp|P82673|RT35_HUMAN	2.36919	2.04732
MRPS7	>tr|J3QLS3|J3QLS3_HUMAN	0.70328	3.50626
MSH6	>sp|P52701|MSH6_HUMAN	2.92244	1.64638
MUC16	>sp|Q8WXI7|MUC16_HUMAN	2.73184	5.7369
MYPOP	>sp|Q86VE0|MYPOP_HUMAN	4.67197	3.94442
MZT2B	>tr|B8ZZ87|B8ZZ87_HUMAN	2.70314	2.72399
NAA50	>sp|Q9GZZ1|NAA50_HUMAN	3.91365	6.10126
NANOGP8;NANOG;NANOGP1	>sp|Q6NSW7|NANP8_HUMAN	4.42748	7.33626
NBN	>sp|O60934|NBN_HUMAN	2.33605	4.27041
NCAPD2	>sp|Q15021|CND1_HUMAN	3.86858	3.64414
NCAPD3	>sp|P42695|CNDD3_HUMAN	1.33835	3.91355
NCOR2	>sp|Q9Y618|NCOR2_HUMAN	0.599139	3.41564
NDUFA4	>sp|O00483|NDUA4_HUMAN	0.836997	3.13897
NDUFA5;DKFZp781K1356	>sp|Q16718|NDUA5_HUMAN	4.18726	3.59478
NDUFAF4	>sp|Q9P032|NDUF4_HUMAN	2.06294	5.30998
NDUFS2	>sp|O75306|NDUS2_HUMAN	2.21012	2.11199
NDUFS3	>sp|O75489|NDUS3_HUMAN	2.13368	5.3018
NDUFS7	>sp|O75251|NDUS7_HUMAN	2.38506	3.89245
NDUFS8	>tr|E9PKH6|E9PKH6_HUMAN	1.3068	2.49067
NOP58	>sp|Q9Y2X3|NOP58_HUMAN	3.0697	4.76165
NSF	>sp|P46459|NSF_HUMAN	3.48749	13.446
NSUN5	>sp|Q96P11-4|NSUN5_HUMAN	0.940234	3.82021
NT5DC2	>tr|E9PAL9|E9PAL9_HUMAN	2.59107	1.39221
OTX2;OTX1	>sp|P32243-2|OTX2_HUMAN	1.48465	3.95974
PATZ1	>sp|Q9HBE1|PATZ1_HUMAN	1.46689	2.98246
PAXIP1	>sp|Q6ZW49|PAXI1_HUMAN	1.92768	2.08372
PBRM1	>sp|Q86U86|PB1_HUMAN	0.807842	2.28507
PCDH15	>tr|A2A3E7|A2A3E7_HUMAN	1.594	7.07524
PCGF1	>sp|Q9BSM1|PCGF1_HUMAN	0.745328	2.32774
PCMT1	>tr|H7BY58|H7BY58_HUMAN	1.24044	2.85185
PCMTD2	>sp|Q9NV79|PCMD2_HUMAN	2.89611	2.85644
PDAP1	>sp|Q13442|HAP28_HUMAN	0.588209	4.35136
PDCD7	>sp|Q8N8D1|PDCD7_HUMAN	3.02843	3.60095
PDE6A	>sp|P16499|PDE6A_HUMAN	0.676179	3.71594
PDPR	>sp|Q8NCN5|PDPR_HUMAN	3.35509	2.4517
PEG10	>sp|Q86TG7|PEG10_HUMAN	3.16165	5.28556
PHB2	>tr|J3KPX7|J3KPX7_HUMAN	2.49527	5.05195
PLD2	>sp|O14939|PLD2_HUMAN	1.58143	4.71723
POLA2	>sp|Q14181|DPOA2_HUMAN	1.49758	2.00918
POU1F1	>sp|P28069-2|PIT1_HUMAN	5.48771	7.81233
POU5F1	>sp|Q01860|PO5F1_HUMAN	5.27635	7.6992
PPIB	>sp|P23284|PPIB_HUMAN	2.28909	5.32419
PPOX	>sp|P50336|PPOX_HUMAN	2.40985	2.99288
PPP2R3A	>sp|Q06190|P2R3A_HUMAN	3.83118	4.87371
PPP6C	>sp|O00743-3|PPP6_HUMAN	1.38511	3.50908
PRAM1	>sp|Q96QH2|PRAM_HUMAN	4.41959	15.2833
PRCP	>sp|P42785-2|PCP_HUMAN	1.16357	3.55707
PRDX3	>sp|P30048|PRDX3_HUMAN	4.43635	4.72562
PRKDC	>sp|P78527|PRKDC_HUMAN	3.99586	1.69769
PRPF3	>sp|O43395|PRPF3_HUMAN	2.25243	3.45324
PRRC1	>sp|Q96M27-2|PRRC1_HUMAN	2.41641	5.32336
PSIP1	>sp|O75475|PSIP1_HUMAN	1.51595	4.49145
PSMB2	>sp|P49721|PSB2_HUMAN	3.41765	4.83474
PSMD13	>sp|Q9UNM6-2|PSD13_HUMAN	1.24904	1.88358
PSMD2	>sp|Q13200|PSMD2_HUMAN	5.92605	3.10194
PSMD3	>sp|O43242|PSMD3_HUMAN	1.14552	2.99939
PSMD6	>tr|C9IZE4|C9IZE4_HUMAN	2.54983	3.67425
PTCD3	>sp|Q96EY7|PTCD3_HUMAN	1.69745	1.99883
RAB13;RAB15;RAB8A;RAB8B;RAB1A;RAB10	>sp|P51153|RAB13_HUMAN	2.52561	4.6531
RAD23B	>sp|P54727|RD23B_HUMAN	0.950357	2.10447
RBBP7	>tr|C9JAJ9|C9JAJ9_HUMAN	0.916324	2.12548
RBM17	>sp|Q96I25|SPF45_HUMAN	1.84338	3.83108
RBM27	>sp|Q9P2N5|RBM27_HUMAN	1.02437	3.74263
RBM4;RBM4B	>sp|Q9BWF3|RBM4_HUMAN	4.9858	2.75132
RG9MTD1	>sp|Q7L0Y3|MRRP1_HUMAN	5.17543	1.93894
RPE	>sp|Q96AT9-2|RPE_HUMAN	1.74947	4.76463
RPL22	>sp|P35268|RL22_HUMAN	1.67137	4.44023
RPL22L1	>tr|H0Y8C2|H0Y8C2_HUMAN	2.71017	2.77541
RPL38	>sp|P63173|RL38_HUMAN	4.12611	3.17446
RPRD1A	>sp|Q96P16|RPR1A_HUMAN	2.67541	4.0891
RPS7	>sp|P62081|RS7_HUMAN	3.75377	2.0375
RRP12	>sp|Q5JTH9|RRP12_HUMAN	1.9235	2.38057
RSL1D1	>sp|O76021|RL1D1_HUMAN	4.16298	4.08004
SALL1	>sp|Q9NSC2|SALL1_HUMAN	1.75559	5.55923
SALL2	>sp|Q9Y467|SALL2_HUMAN	4.40151	2.73924
SALL3	>sp|Q9BXA9|SALL3_HUMAN	1.18354	2.97483
SALL4	>sp|Q9UJQ4|SALL4_HUMAN	4.06184	2.15372
SASS6	>sp|Q6UVJ0|SAS6_HUMAN	0.833397	4.38278
SCAF11	>sp|Q99590|SCAFB_HUMAN	2.03375	3.97131
SCML2	>sp|Q9UQR0|SCML2_HUMAN	1.28164	2.6802
SDF4	>sp|Q9BRK5-6|CAB45_HUMAN	2.18915	5.23248
SERPINH1	>sp|P50454|SERPH_HUMAN	2.69977	1.81589
SH3GL1;SH3GL2	>sp|Q99961|SH3G1_HUMAN	1.95822	2.82516
SIGLEC16	>sp|A6NMB1|SIG16_HUMAN	1.67273	2.41291
SIN3A	>sp|Q96ST3|SIN3A_HUMAN	2.23474	3.22854
SIPA1L2	>sp|Q9P2F8|SI1L2_HUMAN	3.7978	4.63444
SMARCC2	>tr|F8VXC8|F8VXC8_HUMAN	1.07021	3.1519
SMC3	>sp|Q9UQE7|SMC3_HUMAN	2.02375	3.11848
SMC4	>sp|Q9NTJ3|SMC4_HUMAN	1.94928	3.6227
SNRPA1	>sp|P09661|RU2A_HUMAN	1.98316	6.79434
SNRPB2	>sp|P08579|RU2B_HUMAN	1.51516	5.093
SOX2;SOX3;SOX1	>sp|P48431|SOX2_HUMAN	1.75397	1.90847
SOX21	>sp|Q9Y651|SOX21_HUMAN	1.59067	2.99045
SPECC1	>sp|Q5M775|CYTSB_HUMAN	1.56047	1.75032
SRP14	>sp|P37108|SRP14_HUMAN	1.51855	4.2482
SRP9	>sp|P49458|SRP09_HUMAN	1.12497	4.64968
STAU1	>sp|O95793|STAU1_HUMAN	0.671045	2.99165
SUGP1	>sp|Q8IWZ8|SUGP1_HUMAN	1.81808	4.38706
SUZ12	>sp|Q15022|SUZ12_HUMAN	1.92722	3.63205
SYF2	>sp|O95926|SYF2_HUMAN	2.09723	2.32093
TCEB1	>sp|Q15369|ELOC_HUMAN	2.18006	2.03708
TCERG1	>sp|O14776|TCRG1_HUMAN	0.68126	3.28022
TCF20	>sp|Q9UGU0|TCF20_HUMAN	1.94553	3.58308
TCF4;TCF12	>tr|E9PH57|E9PH57_HUMAN	2.30643	1.95178
TCF7L1;TCF7L2;LEF1	>sp|Q9HCS4|TF7L1_HUMAN	1.71989	3.16245
TCP1	>sp|P17987|TCPA_HUMAN	3.11643	2.44543
TFB2M	>sp|Q9H5Q4|TFB2M_HUMAN	1.77432	2.89222
TIA1	>sp|P31483|TIA1_HUMAN	0.612118	3.29741
TIAL1	>sp|Q01085-2|TIAR_HUMAN	2.85706	2.91326
TOP1	>sp|P11387|TOP1_HUMAN	1.50828	3.2472
TOR3A	>sp|Q9H497|TOR3A_HUMAN	2.35485	5.40255
TP53BP1	>sp|Q12888-2|TP53B_HUMAN	1.66983	4.96151
TPP2	>tr|Q5VZU9|Q5VZU9_HUMAN	0.902752	4.26168
TPR	>sp|P12270|TPR_HUMAN	1.12355	2.7452
TRAF7	>sp|Q6Q0C0|TRAF7_HUMAN	4.16994	6.69393
TRAPPC5	>sp|Q8IUR0|TPPC5_HUMAN	2.94592	3.92494
TRIM75	>sp|A6NK02|TRI75_HUMAN	5.80924	9.20993
TRIP13	>sp|Q15645|PCH2_HUMAN	3.53989	5.62907
TRMT6	>sp|Q9UJA5|TRM6_HUMAN	1.48743	1.78798
TRPM1;TRPM3	>sp|Q7Z4N2-5|TRPM1_HUMAN	2.78711	8.19245
TSC2	>sp|P49815|TSC2_HUMAN	3.0628	3.14906
TTI1	>sp|O43156|TTI1_HUMAN	2.13566	2.94565
TUBA1A	>sp|Q71U36|TBA1A_HUMAN	5.18296	4.8104
TUBA1C	>tr|F5H5D3|F5H5D3_HUMAN	3.44785	4.27252
TUBB	>sp|P07437|TBB5_HUMAN	4.03219	3.09502
TUBB2B	>sp|Q9BVA1|TBB2B_HUMAN	3.23473	2.81701
TUBB3	>sp|Q13509|TBB3_HUMAN	2.37322	1.55282
TUBB4A	>sp|P04350|TBB4A_HUMAN	4.47848	1.84324
TUBB4B	>sp|P68371|TBB4B_HUMAN	4.0812	2.43265
TUBB8	>sp|Q3ZCM7|TBB8_HUMAN	2.35387	2.5827
TUBG1	>sp|P23258|TBG1_HUMAN	1.83583	1.72172
TUBGCP3	>sp|Q96CW5|GCP3_HUMAN	0.855351	2.58219
TUBGCP4	>sp|Q9UGJ1|GCP4_HUMAN	0.741603	2.38992
TXN	>sp|P10599|THIO_HUMAN	1.66792	2.45261
UBR4	>sp|Q5T4S7-2|UBR4_HUMAN	0.771333	3.73453
UBR5	>sp|O95071|UBR5_HUMAN	0.906245	2.97793
UPF1	>sp|Q92900|RENT1_HUMAN	0.742443	2.33466
USP15	>sp|Q9Y4E8|UBP15_HUMAN	2.02538	8.04717
USP34	>sp|Q70CQ2|UBP34_HUMAN	2.39643	5.41551
USP42	>sp|Q9H9J4|UBP42_HUMAN	4.71128	8.60586
USP7	>sp|Q93009|UBP7_HUMAN	0.776209	2.8063
USP9X;USP9Y	>sp|Q93008|USP9X_HUMAN	3.28376	7.80359
VPRBP	>sp|Q9Y4B6|VPRBP_HUMAN	0.945648	2.13446
XPC	>sp|Q01831|XPC_HUMAN	1.26359	2.86486
YEATS2	>sp|Q9ULM3|YETS2_HUMAN	3.63751	2.53182
YEATS4	>sp|O95619|YETS4_HUMAN	7.19925	6.33787
ZBTB2	>sp|Q8N680|ZBTB2_HUMAN	1.49191	2.58211
ZBTB47	>tr|H7BXD3|H7BXD3_HUMAN	0.991529	2.19182
ZGPAT	>sp|Q8N5A5|ZGPAT_HUMAN	1.49052	2.74267
ZIC2	>sp|O95409|ZIC2_HUMAN	3.82936	4.37702
ZIC3	>sp|O60481|ZIC3_HUMAN	2.24918	3.10173
ZIC5	>sp|Q96T25|ZIC5_HUMAN	1.64993	4.19217
ZNF157	>sp|P51786|ZN157_HUMAN	3.21661	10.0832
ZNF467	>sp|Q7Z7K2|ZN467_HUMAN	0.992589	2.75349
ZNF865	>sp|P0CJ78|ZN865_HUMAN	1.18002	2.14684
Table S4 Primer Sequences used in the qPCR experiments
Human gene (mRNA)	Forward Primer Sequence	Reverse Primer Sequence
PCGF1	ACATTGTTTGCTGCCTATGCG	AGACACTCTGTGATGGTGGTGG
BCOR	TCCCGGGAAACATCGTCTATTC	GCCTCCCGACCTTTCTCTGAG
RING1	AGGCTGTGCAGACAAACGGAAC	GTCATGGTGTTCTTCAACATATCC
KDM2B	ATGGATGTGAACACCCAGAAGG	CGTAGTAACGCACAAACTGGGAC
RYBP	CAACGTCACCGTCATTATCACAG	CATCATTCACTGCTGACATGTCG
BMI1	TGCTGATGCTGCCAATGG	TTACTTTCCGATCCAATCTGTTCT
DPPA4	ATCTGATTCACCGGGACATTCTG	CCTTTGGAGCTCAGCTTCAATTG
NANOG	ATCTGCTTATTCAGGACAGCCC	GAAGTGGGTTGTTTGCCTTTG
p53	CGCTTCGAGATGTTCCGAG	GGCATCCTTGAGTTCCAAGG
ZIC1	AAACTGGTTAACCACATCCGC	CTCAAACTCGCACTTGAAGG
OCT4	AAGAACATGTGTAAGCTGCGGC	CATTGTTGTCAGCTTCCTCCAC
GAPDH	GATGACATCAAGAAGGTGGTGAA	GTCTTACTCCTTGGAGGCCATGT
HOXA3	TGCTTTGTGTTTTGTGGAGAC	CAACCCTACCCCTGCCAAC
Supplementary Figure S1. Interaction of DPPA4 with exogenously expressed PCGF1. Nuclear extracts from NT2 cells expressing FLAG-tagged PCGF1 and GFP were immunoprecipitated with anti-FLAG antibodies, and the immunoprecipitated material was analysed by western blotting using antibodies to the ‘bait’ protein PCGF1 and interacting proteins BCOR, DPPA4, and the PRC1 subunit (PCGF4/BMI1) and PRC2 (EZH…
